# Supplementary material for: LungNet22: A Fine-Tuned Model for Multiclass Classification and Prediction of Lung Disease Using X-ray Images
Source: J Pers Med. 2022 Apr 24;12(5):680. doi: 10.3390/jpm12050680 (PMC9143659; doi:10.3390/jpm12050680)
Supplement: Supplementary file 1 [file jpm-12-00680-s001.zip]

Archive with 5,091 entries (5,079 files):
- file S1.ipynb
- File S2/
- File S2/control/
- File S2/control/cam.jpg
- File S2/control/control00000.jpg
- File S2/control/control00001.png
- File S2/control/control00002.jpg
- File S2/control/control00003.png
- File S2/control/control00004.jpg
- File S2/control/control00005.jpg
- File S2/control/control00006.jpg
- File S2/control/control00007.jpg
- File S2/control/control00008.jpg
- File S2/control/control00009.jpg
- File S2/control/control00010.jpg
- File S2/control/control00011.jpg
- File S2/control/control00012.jpg
- File S2/control/control00013.jpg
- File S2/control/control00014.jpg
- File S2/control/control00015.png
- File S2/control/control00016.jpg
- File S2/control/control00017.jpg
- File S2/control/control00018.jpg
- File S2/control/control00019.jpg
- File S2/control/control00020.jpg
- File S2/control/control00021.jpg
- File S2/control/control00022.jpg
- File S2/control/control00023.jpg
- File S2/control/control00024.jpg
- File S2/control/control00025.jpg
- File S2/control/control00026.jpg
- File S2/control/control00027.png
- File S2/control/control00028.jpg
- File S2/control/control00029.jpg
- File S2/control/control00030.jpg
- File S2/control/control00031.jpg
- File S2/control/control00032.jpg
- File S2/control/control00033.jpg
- File S2/control/control00034.jpg
- File S2/control/control00035.jpg
- File S2/control/control00036.jpg
- File S2/control/control00037.jpg
- File S2/control/control00038.jpg
- File S2/control/control00039.png
- File S2/control/control00040.jpg
- File S2/control/control00041.jpg
- File S2/control/control00042.jpg
- File S2/control/control00043.jpg
- File S2/control/control00044.jpg
- File S2/control/control00045.jpg
- File S2/control/control00046.jpg
- File S2/control/control00047.jpg
- File S2/control/control00048.jpg
- File S2/control/control00049.jpg
- File S2/control/control00050.jpg
- File S2/control/control00051.png
- File S2/control/control00052.jpg
- File S2/control/control00053.jpg
- File S2/control/control00054.jpg
- File S2/control/control00055.jpg
- File S2/control/control00056.jpg
- File S2/control/control00057.jpg
- File S2/control/control00058.jpg
- File S2/control/control00059.jpg
- File S2/control/control00060.jpg
- File S2/control/control00061.jpg
- File S2/control/control00062.jpg
- File S2/control/control00063.png
- File S2/control/control00064.jpg
- File S2/control/control00065.jpg
- File S2/control/control00066.jpg
- File S2/control/control00067.jpg
- File S2/control/control00068.jpg
- File S2/control/control00069.jpg
- File S2/control/control00070.jpg
- File S2/control/control00071.jpg
- File S2/control/control00072.jpg
- File S2/control/control00073.jpg
- File S2/control/control00074.jpg
- File S2/control/control00075.png
- File S2/control/control00076.jpg
- File S2/control/control00077.jpg
- File S2/control/control00078.jpg
- File S2/control/control00079.jpg
- File S2/control/control00080.jpg
- File S2/control/control00081.jpg
- File S2/control/control00082.jpg
- File S2/control/control00083.jpg
- File S2/control/control00084.jpg
- File S2/control/control00085.jpg
- File S2/control/control00086.jpg
- File S2/control/control00087.png
- File S2/control/control00088.jpg
- File S2/control/control00089.jpg
- File S2/control/control00090.jpg
- File S2/control/control00091.jpg
- File S2/control/control00092.jpg
- File S2/control/control00093.jpg
- File S2/control/control00094.jpg
- File S2/control/control00095.jpg
- File S2/control/control00096.jpg
- File S2/control/control00097.jpg
- File S2/control/control00098.jpg
- File S2/control/control00099.png
- File S2/control/control00100.jpg
- File S2/control/control00101.jpg
- File S2/control/control00102.jpg
- File S2/control/control00103.jpg
- File S2/control/control00104.jpg
- File S2/control/control00105.jpg
- File S2/control/control00106.jpg
- File S2/control/control00107.jpg
- File S2/control/control00108.jpg
- File S2/control/control00109.jpg
- File S2/control/control00110.jpg
- File S2/control/control00111.png
- File S2/control/control00112.jpg
- File S2/control/control00113.jpg
- File S2/control/control00114.jpg
- File S2/control/control00115.jpg
- File S2/control/control00116.jpg
- File S2/control/control00117.jpg
- File S2/control/control00118.jpg
- File S2/control/control00119.jpg
- File S2/control/control00120.jpg
- File S2/control/control00121.jpg
- File S2/control/control00122.jpg
- File S2/control/control00123.png
- File S2/control/control00124.jpg
- File S2/control/control00125.png
- File S2/control/control00126.jpg
- File S2/control/control00127.jpg
- File S2/control/control00128.jpg
- File S2/control/control00129.jpg
- File S2/control/control00130.jpg
- File S2/control/control00131.jpg
- File S2/control/control00132.jpg
- File S2/control/control00133.jpg
- File S2/control/control00134.jpg
- File S2/control/control00135.jpg
- File S2/control/control00136.jpg
- File S2/control/control00137.png
- File S2/control/control00138.jpg
- File S2/control/control00139.jpg
- File S2/control/control00140.jpg
- File S2/control/control00141.jpg
- File S2/control/control00142.jpg
- File S2/control/control00143.jpg
- File S2/control/control00144.jpg
- File S2/control/control00145.jpg
- File S2/control/control00146.jpg
- File S2/control/control00147.jpg
- File S2/control/control00148.jpg
- File S2/control/control00149.png
- File S2/control/control00150.jpg
- File S2/control/control00151.jpg
- File S2/control/control00152.jpg
- File S2/control/control00153.jpg
- File S2/control/control00154.jpg
- File S2/control/control00155.jpg
- File S2/control/control00156.jpg
- File S2/control/control00157.jpg
- File S2/control/control00158.jpg
- File S2/control/control00159.jpg
- File S2/control/control00160.jpg
- File S2/control/control00161.png
- File S2/control/control00162.jpg
- File S2/control/control00163.jpg
- File S2/control/control00164.jpg
- File S2/control/control00165.jpg
- File S2/control/control00166.jpg
- File S2/control/control00167.jpg
- File S2/control/control00168.jpg
- File S2/control/control00169.jpg
- File S2/control/control00170.jpg
- File S2/control/control00171.jpg
- File S2/control/control00172.jpg
- File S2/control/control00173.png
- File S2/control/control00174.jpg
- File S2/control/control00175.jpg
- File S2/control/control00176.jpg
- File S2/control/control00177.jpg
- File S2/control/control00178.jpg
- File S2/control/control00179.jpg
- File S2/control/control00180.jpg
- File S2/control/control00181.jpg
- File S2/control/control00182.jpg
- File S2/control/control00183.jpg
- File S2/control/control00184.jpg
- File S2/control/control00185.png
- File S2/control/control00186.jpg
- File S2/control/control00187.jpg
- File S2/control/control00188.jpg
- File S2/control/control00189.jpg
- File S2/control/control00190.jpg
- File S2/control/control00191.jpg
- File S2/control/control00192.jpg
- File S2/control/control00193.jpg
- File S2/control/control00194.jpg
- File S2/control/control00195.jpg
- File S2/control/control00196.jpg
- File S2/control/control00197.png
- File S2/control/control00198.jpg
- File S2/control/control00199.jpg
- File S2/control/control00200.jpg
- File S2/control/control00201.jpg
- File S2/control/control00202.jpg
- File S2/control/control00203.jpg
- File S2/control/control00204.jpg
- File S2/control/control00205.jpg
- File S2/control/control00206.jpg
- File S2/control/control00207.jpg
- File S2/control/control00208.jpg
- File S2/control/control00209.png
- File S2/control/control00210.jpg
- File S2/control/control00211.jpg
- File S2/control/control00212.jpg
- File S2/control/control00213.jpg
- File S2/control/control00214.jpg
- File S2/control/control00215.jpg
- File S2/control/control00216.jpg
- File S2/control/control00217.jpg
- File S2/control/control00218.jpg
- File S2/control/control00219.jpg
- File S2/control/control00220.jpg
- File S2/control/control00221.png
- File S2/control/control00222.jpg
- File S2/control/control00223.jpg
- File S2/control/control00224.jpg
- File S2/control/control00225.jpg
- File S2/control/control00226.jpg
- File S2/control/control00227.jpg
- File S2/control/control00228.jpg
- File S2/control/control00229.jpg
- File S2/control/control00230.jpg
- File S2/control/control00231.jpg
- File S2/control/control00232.jpg
- File S2/control/control00233.png
- File S2/control/control00234.jpg
- File S2/control/control00235.jpg
- File S2/control/control00236.jpg
- File S2/control/control00237.jpg
- File S2/control/control00238.jpg
- File S2/control/control00239.jpg
- File S2/control/control00240.jpg
- File S2/control/control00241.jpg
- File S2/control/control00242.jpg
- File S2/control/control00243.jpg
- File S2/control/control00244.jpg
- File S2/control/control00245.png
- File S2/control/control00246.jpg
- File S2/control/control00247.png
- File S2/control/control00248.jpg
- File S2/control/control00249.jpg
- File S2/control/control00250.jpg
- File S2/control/control00251.jpg
- File S2/control/control00252.jpg
- File S2/control/control00253.jpg
- File S2/control/control00254.jpg
- File S2/control/control00255.jpg
- File S2/control/control00256.jpg
- File S2/control/control00257.jpg
- File S2/control/control00258.jpg
- File S2/control/control00259.png
- File S2/control/control00260.jpg
- File S2/control/control00261.jpg
- File S2/control/control00262.jpg
- File S2/control/control00263.jpg
- File S2/control/control00264.jpg
- File S2/control/control00265.jpg
- File S2/control/control00266.jpg
- File S2/control/control00267.jpg
- File S2/control/control00268.jpg
- File S2/control/control00269.jpg
- File S2/control/control00270.jpg
- File S2/control/control00271.png
- File S2/control/control00272.jpg
- File S2/control/control00273.jpg
- File S2/control/control00274.jpg
- File S2/control/control00275.jpg
- File S2/control/control00276.jpg
- File S2/control/control00277.jpg
- File S2/control/control00278.jpg
- File S2/control/control00279.jpg
- File S2/control/control00280.jpg
- File S2/control/control00281.jpg
- File S2/control/control00282.jpg
- File S2/control/control00283.png
- File S2/control/control00284.jpg
- File S2/control/control00285.jpg
- File S2/control/control00286.jpg
- File S2/control/control00287.jpg
- File S2/control/control00288.jpg
- File S2/control/control00289.jpg
- File S2/control/control00290.jpg
- File S2/control/control00291.jpg
- File S2/control/control00292.jpg
- File S2/control/control00293.jpg
- File S2/control/control00294.jpg
- File S2/control/control00295.png
[truncated: 4,791 more entries]
