# Supplementary material for: LungNet22: A Fine-Tuned Model for Multiclass Classification and Prediction of Lung Disease Using X-ray Images
Source: J Pers Med. 2022 Apr 24;12(5):680. doi: 10.3390/jpm12050680 (PMC9143659; doi:10.3390/jpm12050680)
Supplement: Supplementary file 1 [file jpm-12-00680-s001.zip › file S1.ipynb]

# %% [code]
# Program to rename all image file


# import os
# os.chdir(r'C:\Users\Admin\OneDrive\Desktop\Lung Data\tuberculosis')
# print(os.getcwd())

# #Display number with leading zeros

# for count, f in enumerate(os.listdir()):
# 	f_name, f_ext = os.path.splitext(f)
# 	f_name = "tuberculosis" + str(count).zfill(5)

# 	new_name = f'{f_name}{f_ext}'
# 	os.rename(f, new_name)

# %% [code]
#Program for resize the images

# import PIL
# import os
# import os.path
# from PIL import Image

# f = r'C:\Users\Admin\OneDrive\Desktop\Lung Data\tuberculosis'

# for file in os.listdir(f):
#     f_img = f+"/"+file
#     img = Image.open(f_img)
#     img = img.resize((224,224))
#     img.save(f_img)

# %% [code]
#Clahe for image enhancement

# import cv2
# import numpy as np
# import matplotlib.pyplot as plt
# import glob
# import time

# input = r'C:\Users\Admin\OneDrive\Desktop\Lung Data\covid'
# i = 0
# #start = time.time()
# for img in glob.glob(input + '/*.jpg'):
#     #Test%04i.png
#     image = cv2.imread(r'C:\Users\Admin\OneDrive\Desktop\Lung Data\covid\covid%05i.jpg'%i,0)
#     #Creating CLAHE 
#     clahe = cv2.createCLAHE(clipLimit=3, tileGridSize=(10,10))
#     #Apply CLAHE to the original image
#     image_clahe = clahe.apply(image)
#     cv2.imwrite(r'C:\Users\Admin\OneDrive\Desktop\Lung Data\covid\covid%05i.jpg'%i,image_clahe)
#     i += 1


# %% [code]
import numpy as np
import pandas as pd
from pathlib import Path
import os.path
import matplotlib.pyplot as plt
from IPython.display import Image, display
import matplotlib.cm as cm
from sklearn.model_selection import train_test_split
import tensorflow as tf 


# %% [code]
image_dir = Path('C:/Users/Admin/OneDrive/Desktop/Lung Data/')

# Get filepaths and labels
filepaths = list(image_dir.glob(r'**/*.jpg'))
labels = list(map(lambda x: os.path.split(os.path.split(x)[0])[1], filepaths))

filepaths = pd.Series(filepaths, name='Filepath').astype(str)
labels = pd.Series(labels, name='Label')

# Concatenate filepaths and labels
image_df = pd.concat([filepaths, labels], axis=1)

# Drop GT images
image_df = image_df[image_df['Label'].apply(lambda x: x[-2:] != 'GT')]

# %% [code]
# Shuffle the DataFrame and reset index
image_df = image_df.sample(frac=1).reset_index(drop = True)

# Show the result
image_df.head(50)

# %% [code]
# Display 20 picture of the dataset with their labels
fig, axes = plt.subplots(nrows=3, ncols=5, figsize=(15, 7),
                        subplot_kw={'xticks': [], 'yticks': []})

for i, ax in enumerate(axes.flat):
    ax.imshow(plt.imread(image_df.Filepath[i]))
    ax.set_title(image_df.Label[i])
plt.tight_layout()
plt.show()

# %% [code]
# Separate in train and test data
train_df, test_df = train_test_split(image_df, train_size=0.6, shuffle=True, random_state=1)

# %% [code]
train_generator = tf.keras.preprocessing.image.ImageDataGenerator(
    preprocessing_function=tf.keras.applications.vgg19.preprocess_input,
    validation_split=0.2
)

test_generator = tf.keras.preprocessing.image.ImageDataGenerator(
    preprocessing_function=tf.keras.applications.vgg19.preprocess_input
)

# %% [code]
train_images = train_generator.flow_from_dataframe(
    dataframe=train_df,
    x_col='Filepath',
    y_col='Label',
    target_size=(224, 224),
    color_mode='rgb',
    class_mode='categorical',
    batch_size=32,
    shuffle=True,
    seed=42,
    subset='training'
)

val_images = train_generator.flow_from_dataframe(
    dataframe=train_df,
    x_col='Filepath',
    y_col='Label',
    target_size=(224, 224),
    color_mode='rgb',
    class_mode='categorical',
    batch_size=32,
    shuffle=True,
    seed=42,
    subset='validation'
)

test_images = test_generator.flow_from_dataframe(
    dataframe=test_df,
    x_col='Filepath',
    y_col='Label',
    target_size=(224, 224),
    color_mode='rgb',
    class_mode='categorical',
    batch_size=32,
    shuffle=False
)

# %% [code]
# Load the pretained model
pretrained_model = tf.keras.applications.VGG19(
    input_shape=(224, 224, 3),
    include_top=False,
    weights='imagenet',
    pooling='avg'
)

pretrained_model.trainable = False
pretrained_model.summary()

# %% [code]
#Model LungNet22

from tensorflow.python.keras.layers.pooling import MaxPool2D
from tensorflow.python.keras.layers.core import Activation
from keras.layers.convolutional import Convolution2D, MaxPooling2D, ZeroPadding2D

inputs = pretrained_model.input

x = tf.keras.layers.Flatten()(pretrained_model.output)
#x = tf.keras.layers.Dense(128, activation='relu')(x)

outputs = tf.keras.layers.Dense(10, activation='softmax')(x)
model.summary()

model = tf.keras.Model(inputs=inputs, outputs=outputs)


model.compile(
    optimizer='Adam',
    loss='categorical_crossentropy',
    metrics=['accuracy']
)


# history = model.fit(
#     train_images,
#     validation_data=val_images,
#     epochs=300,
#     callbacks=[
#         tf.keras.callbacks.EarlyStopping(
#             monitor='val_loss',
#             patience=1,
#             restore_best_weights=True
#         )
#     ]
# )

history = model.fit(
          train_images,
          epochs = 5,
          verbose=1,
          validation_data = val_images,
          )

# %% [code]
pd.DataFrame(history.history)[['accuracy','val_accuracy']].plot()
plt.title("Accuracy")
plt.show()
#model.summary()

# %% [code]
pd.DataFrame(history.history)[['loss','val_loss']].plot()
plt.title("Loss")
plt.show()

# %% [code]
results = model.evaluate(test_images, verbose=0)

print("    Test Loss: {:.5f}".format(results[0]))
print("Test Accuracy: {:.2f}%".format(results[1] * 100))

# %% [code]
# Predict the label of the test_images
pred = model.predict(test_images)
pred = np.argmax(pred,axis=1)

# Map the label
labels = (train_images.class_indices)
labels = dict((v,k) for k,v in labels.items())
pred = [labels[k] for k in pred]

# Display the result
print(f'The first 6 predictions: {pred[:6]}')

# %% [code]
from sklearn.metrics import classification_report
y_test = list(test_df.Label)
print(classification_report(y_test, pred))

# %% [code]
# Display 15 picture of the dataset with their labels
fig, axes = plt.subplots(nrows=3, ncols=5, figsize=(15, 7),
                        subplot_kw={'xticks': [], 'yticks': []})

for i, ax in enumerate(axes.flat):
    ax.imshow(plt.imread(test_df.Filepath.iloc[i]))
    ax.set_title(f"True: {test_df.Label.iloc[i]}\nPredicted: {pred[i]}")
plt.tight_layout()
plt.show()

# %% [code]
def get_img_array(img_path, size):
    img = tf.keras.preprocessing.image.load_img(img_path, target_size=size)
    array = tf.keras.preprocessing.image.img_to_array(img)
    # We add a dimension to transform our array into a "batch"
    # of size "size"
    array = np.expand_dims(array, axis=0)
    return array

def make_gradcam_heatmap(img_array, model, last_conv_layer_name, pred_index=None):
    # First, we create a model that maps the input image to the activations
    # of the last conv layer as well as the output predictions
    grad_model = tf.keras.models.Model(
        [model.inputs], [model.get_layer(last_conv_layer_name).output, model.output]
    )

    # Then, we compute the gradient of the top predicted class for our input image
    # with respect to the activations of the last conv layer
    with tf.GradientTape() as tape:
        last_conv_layer_output, preds = grad_model(img_array)
        if pred_index is None:
            pred_index = tf.argmax(preds[0])
        class_channel = preds[:, pred_index]

    # This is the gradient of the output neuron (top predicted or chosen)
    # with regard to the output feature map of the last conv layer
    grads = tape.gradient(class_channel, last_conv_layer_output)

    # This is a vector where each entry is the mean intensity of the gradient
    # over a specific feature map channel
    pooled_grads = tf.reduce_mean(grads, axis=(0, 1, 2))

    # We multiply each channel in the feature map array
    # by "how important this channel is" with regard to the top predicted class
    # then sum all the channels to obtain the heatmap class activation
    last_conv_layer_output = last_conv_layer_output[0]
    heatmap = last_conv_layer_output @ pooled_grads[..., tf.newaxis]
    heatmap = tf.squeeze(heatmap)

    # For visualization purpose, we will also normalize the heatmap between 0 & 1
    heatmap = tf.maximum(heatmap, 0) / tf.math.reduce_max(heatmap)
    return heatmap.numpy()

def save_and_display_gradcam(img_path, heatmap, cam_path="cam.jpg", alpha=0.4):
    # Load the original image
    img = tf.keras.preprocessing.image.load_img(img_path)
    img = tf.keras.preprocessing.image.img_to_array(img)

    # Rescale heatmap to a range 0-255
    heatmap = np.uint8(255 * heatmap)

    # Use jet colormap to colorize heatmap
    jet = cm.get_cmap("jet")

    # Use RGB values of the colormap
    jet_colors = jet(np.arange(256))[:, :3]
    jet_heatmap = jet_colors[heatmap]

    # Create an image with RGB colorized heatmap
    jet_heatmap = tf.keras.preprocessing.image.array_to_img(jet_heatmap)
    jet_heatmap = jet_heatmap.resize((img.shape[1], img.shape[0]))
    jet_heatmap = tf.keras.preprocessing.image.img_to_array(jet_heatmap)

    # Superimpose the heatmap on original image
    superimposed_img = jet_heatmap * alpha + img
    superimposed_img = tf.keras.preprocessing.image.array_to_img(superimposed_img)

    # Save the superimposed image
    superimposed_img.save(cam_path)

    # Display Grad CAM
#     display(Image(cam_path))
    
    return cam_path
    
preprocess_input = tf.keras.applications.mobilenet_v2.preprocess_input
decode_predictions = tf.keras.applications.mobilenet_v2.decode_predictions

last_conv_layer_name = "block5_conv4"
img_size = (224,224)

# Remove last layer's softmax
model.layers[-1].activation = None

# %% [code]
# Display the part of the pictures used by the neural network to classify the pictures
fig, axes = plt.subplots(nrows=3, ncols=5, figsize=(15, 10),
                        subplot_kw={'xticks': [], 'yticks': []})

for i, ax in enumerate(axes.flat):
    img_path = test_df.Filepath.iloc[i]
    img_array = preprocess_input(get_img_array(img_path, size=img_size))
    heatmap = make_gradcam_heatmap(img_array, model, last_conv_layer_name)
    cam_path = save_and_display_gradcam(img_path, heatmap)
    ax.imshow(plt.imread(cam_path))
    ax.set_title(f"True: {test_df.Label.iloc[i]}\nPredicted: {pred[i]}")
plt.tight_layout()
plt.show()
